# Supplementary material for: Evaluation of Real-Life Chemoimmunotherapy Combination in Patients with Metastatic Small Cell Lung Carcinoma (SCLC): A Multicentric Case–Control Study
Source: Cancers (Basel). 2023 Sep 15;15(18):4593. doi: 10.3390/cancers15184593 (PMC10526821; doi:10.3390/cancers15184593)
Supplement: Supplementary file 1 [file cancers-15-04593-s001.zip]

Archive with 1 entries (1 files):
- cancers-2511835-supplementary.pdf
